# Supplementary material for: Sex and gender considerations in implementation interventions to promote shared decision making: A secondary analysis of a Cochrane systematic review
Source: PLoS One. 2020 Oct 8;15(10):e0240371. doi: 10.1371/journal.pone.0240371 (PMC7544054; doi:10.1371/journal.pone.0240371)
Supplement: S1 Database — (XLSX) [file pone.0240371.s003.xlsx]

## Sheet: Database
Num	Authors	Title	Efficacy_intervention	Year_of_Publication	Country	Level_of_care	Group_spec	Sex_gdr_mentioned	female	male	women	men	woman	man	girls	boys	female_bin	male_bin	women_bin	men_bin	woman_bin	man_bin	girls_bin	boys_bin	women_woman_bin	men_man_bin	sex	gender	Use_intersex	Categories_used_sex	Use_gender_diverse	Categories_used_gender	Single_sex_study	Precise_single_sex_studied	binary_use_Sex	binary_use_gdr	appropriate_cat_used_sex	appropriate_cat_used_gdr	Interchangeable_use_sex_gender
1	Bernhard	Communication about standard treatment options and clinical trials: Can we teach doctors new skills to improve patient outcomes?	Oui	2011	Australia	Specialized care	Health_professionals	gdr mentioned	1	1	0	0	0	0	0	0	Yes	Yes	No	No	No	No	No	No	No	0	No	Yes	not applicable	unclear	No	unclear	Yes	Female	unclear	unclear	unclear	unclear	Yes
2	Bieber	Long-term effects of a shared decision-making intervention on physician-patient interaction and outcome in fibromyalgia. A qualitative and quantitative 1 year follow-up of a randomized controlled trial	Non	2006	Germany	Specialized care	Both	sex mentioned	1	1	1	0	0	0	0	0	Yes	Yes	Yes	No	No	No	No	No	Yes	0	Yes	No	No	Woman/Man	not applicable	unclear	No	not applicable	binary	unclear	inappropriate(W/M)	unclear	No
3	Butow	Cancer consultation preparation package: changing patients but not physicians is not enough	Non	2004	Australia	Specialized care	Patient	gdr mentioned	3	1	2	0	0	0	0	0	Yes	Yes	Yes	No	No	No	No	No	Yes	0	No	Yes	not applicable	unclear	No	Female/Male	No	not applicable	unclear	binary	unclear	inappropriate(F/M)	Yes
4	Cooper	A randomized trial to improve patient-centered care and hypertension control in underserved primary care patients	Non	2011	USA	Primary care	Both	neither_sg_mentioned	1	0	3	0	0	0	0	0	Yes	No	Yes	No	No	No	No	No	Yes	0	No	No	No	not applicable	No	not applicable	No	not applicable	not applicable	not applicable	not applicable	not applicable	Unclear
5	Davison	Empowerment of men newly diagnosed with prostate cancer	Non	1997	Canada	Specialized care	Patient	neither_sg_mentioned	0	3	0	30	0	1	0	0	No	Yes	No	Yes	No	Yes	No	No	No	1	No	No	not applicable	not applicable	not applicable	not applicable	Yes	male	not applicable	not applicable	not applicable	not applicable	Yes
6	Deen	The impact of different modalities for activating patients in a community health center setting	Non	2012	USA	Primary and specialized care	Patient	gdr mentioned	2	2	1	0	0	0	0	0	Yes	Yes	Yes	No	No	No	No	No	Yes	0	No	Yes	not applicable	unclear	No	Female/Male	No	not applicable	unclear	binary	unclear	inappropriate(F/M)	Yes
7	Deinzer	Is a shared decision-making approach effective in improving hypertension management?	Non	2009	Germany	Specialized care	Both	neither_sg_mentioned	1	1	0	0	0	0	0	0	Yes	Yes	No	No	No	No	No	No	No	0	No	No	No	not applicable	not applicable	not applicable	No	not applicable	not applicable	not applicable	not applicable	not applicable	No
8	Deschamps	Impact of pharmacist consultation versus a decision aid on decision making regarding hormone replacement therapy	Non	2004	Canada	Primary care	Patient	neither_sg_mentioned	3	0	61	0	2	0	0	0	Yes	No	Yes	No	Yes	No	No	No	Yes	0	No	No	not applicable	not applicable	not applicable	not applicable	Yes	Female	not applicable	not applicable	not applicable	not applicable	Yes
9	Dolan	Randomized controlled trial of a patient decision aid for colorectal cancer screening	Non	2002	USA	Primary care	Patient	sex mentioned	1	0	2	0	0	0	0	0	Yes	No	Yes	No	No	No	No	No	Yes	0	Yes	No	No	Woman/Man	No	unclear	No	not applicable	binary	unclear	inappropriate(W/M)	unclear	Yes
10	Elwyn	Patient-based outcome results from a cluster randomized trial of shared decision making skill development and use of risk communication aids in general practice	Non	2004	UK	Primary care	Health_professionals	gdr mentioned	1	1	1	1	0	0	0	0	Yes	Yes	Yes	Yes	No	No	No	No	Yes	1	No	Yes	No	Woman/Man	No	Woman/Man	No	not applicable	binary	binary	inappropriate(W/M)	appropriate(W/M)	Yes
11	Fossli	Effectiveness of a short course in clinical communication skills for hospital doctors: Results of a crossover randomized controlled trial	Non	2011	Norway	Primary care	Health_professionals	sex_gender_mentioned	3	3	0	0	0	0	0	0	Yes	Yes	No	No	No	No	No	No	No	0	Yes	Yes	No	Female/Male	not applicable	Female/Male	No	not applicable	binary	binary	appropriate(F/M)	inappropriate(F/M)	No
12	Hamann	Shared decision making and long-term outcome in schizophrenia treatment	Non	2007	Germany	Specialized care	Both	gdr mentioned	2	1	0	0	0	0	0	0	Yes	Yes	No	No	No	No	No	No	No	0	No	Yes	No	unclear	not applicable	Female/Male	No	not applicable	unclear	binary	unclear	inappropriate(F/M)	Yes
13	Haskard	Physician and patient communication training in primary care: effects on participation and satisfaction	Non	2008	USA	Primary care	Both	gdr mentioned	0	0	1	0	0	0	0	0	No	No	Yes	No	No	No	No	No	Yes	0	No	Yes	not applicable	unclear	No	Female/Male	No	not applicable	unclear	binary	unclear	inappropriate(F/M)	No
14	Hess	The chest pain choice decision aid: a randomized trial	Non	2012	USA	Specialized care	Both	sex mentioned	0	0	1	0	0	0	0	0	No	No	Yes	No	No	No	No	No	Yes	0	Yes	No	not applicable	Female/Male	No	unclear	No	not applicable	binary	unclear	appropriate(F/M)	unclear	Yes
15	Kasper	Informed shared decision making about immunotherapy for patients with multiple sclerosis (ISDIMS): a randomized controlled trial	Non	2008	Germany	Specialized care	Patient	sex mentioned	1	0	0	0	0	0	0	0	Yes	No	No	No	No	No	No	No	No	0	Yes	No	not applicable	Female/Male	not applicable	unclear	No	not applicable	binary	unclear	appropriate(F/M)	unclear	No
16	Krist	Patient education on prostate cancer screening and involvement in decision making	Non	2007	USA	Primary care	Patient	neither_sg_mentioned	0	3	0	5	0	0	0	0	No	Yes	No	Yes	No	No	No	No	No	1	No	No	not applicable	not applicable	not applicable	not applicable	Yes	male	not applicable	not applicable	not applicable	not applicable	Yes
17	Krones	Satisfaction of patients and primary care physicians with shared decision making	Oui	2008	Germany	Primary care	Health_professionals	sex mentioned	0	2	0	0	0	0	0	0	No	Yes	No	No	No	No	No	No	No	0	Yes	No	No	Female/Male	not applicable	unclear	No	not applicable	binary	unclear	appropriate(F/M)	unclear	No
18	Lalonde	Evaluation of a decision aid and a personal risk profile in community pharmacy for patients considering options to improve cardiovascular health: the OPTIONS pilot study.	Non	2006	Canada	Primary care	Patient	sex mentioned	1	1	0	0	0	0	0	0	Yes	Yes	No	No	No	No	No	No	No	0	Yes	No	No	Female/Male	not applicable	unclear	No	not applicable	binary	unclear	appropriate(F/M)	unclear	No
19	Landrey	Shared decision making in prostate-specific antigen testing: the effect of a mailed patient flyer prior to an annual exam	Non	2012	USA	Primary care	Patient	neither_sg_mentioned	0	1	0	10	0	0	2	0	No	Yes	No	Yes	No	No	Yes	No	No	1	No	No	not applicable	not applicable	not applicable	not applicable	Yes	male	not applicable	not applicable	not applicable	not applicable	Yes
20	Légaré	Training family physicians in shared decision-making to reduce the overuse of antibiotics in acute respiratory infections: a cluster randomized trial	Non	2012	Canada	Primary care	Health_professionals	neither_sg_mentioned	2	0	4	0	0	0	0	0	Yes	No	Yes	No	No	No	No	No	Yes	0	No	No	No	not applicable	not applicable	not applicable	No	not applicable	not applicable	not applicable	not applicable	not applicable	Yes
21	Leighl	Supporting treatment decision making in advanced cancer: A randomized trial of a decision aid for patients with advanced colorectal cancer considering chemotherapy	Non	2011	Australia	Specialized care	Both	sex_gender_mentioned	1	2	0	0	0	0	0	0	Yes	Yes	No	No	No	No	No	No	No	0	Yes	Yes	No	Female/Male	not applicable	Female/Male	No	not applicable	binary	binary	appropriate(F/M)	inappropriate(F/M)	No
22	Loh	The effects of a shared decision-making intervention in primary care of depression: a cluster-randomized controlled trial	Non	2007	Germany	Primary care	Both	sex_gender_mentioned	3	1	0	0	0	0	0	0	Yes	Yes	No	No	No	No	No	No	No	0	Yes	Yes	No	Female/Male	No	Female/Male	No	not applicable	binary	binary	appropriate(F/M)	inappropriate(F/M)	Yes
23	Montori	Use of a decision aid to improve treatment decisions in osteoporosis: the osteoporosis choice randomized trial	Oui	2011	USA	Primary care	Patient	neither_sg_mentioned	0	0	18	0	1	0	0	0	No	No	Yes	No	Yes	No	No	No	Yes	0	No	No	not applicable	not applicable	No	not applicable	Yes	Female	not applicable	not applicable	not applicable	not applicable	Unclear
24	Mullan	The diabetes mellitus medication choice decision aid: a randomized trial	Non	2009	USA	Primary care	Both	neither_sg_mentioned	0	0	1	0	0	0	0	0	No	No	Yes	No	No	No	No	No	Yes	0	No	No	not applicable	not applicable	No	not applicable	No	not applicable	not applicable	not applicable	not applicable	not applicable	Unclear
25	Murray	Randomised controlled trial of an interactive multimedia decision aid on benign prostatic hypertrophy in primary care	Oui	2001	UK	Primary care	Patient	neither_sg_mentioned	0	0	1	1	0	0	0	0	No	No	Yes	Yes	No	No	No	No	Yes	1	No	No	No	not applicable	No	not applicable	Yes	Female	not applicable	not applicable	not applicable	not applicable	Yes
26	Murray	Skills training to support patients considering place of end-of-life care: a randomized control trial	Oui	2010	Canada	Specialized care	Health_professionals	neither_sg_mentioned	0	0	0	0	0	0	0	0	No	No	No	No	No	No	No	No	No	0	No	No	not applicable	not applicable	not applicable	not applicable	No	not applicable	not applicable	not applicable	not applicable	not applicable	Yes
27	Myers	Mediated decision support in prostate cancer screening: a randomized controlled trial of decision counselling	Non	2011	USA	Primary care	Both	sex mentioned	4	6	0	0	0	0	0	0	Yes	Yes	No	No	No	No	No	No	No	0	Yes	No	No	Female/Male	not applicable	unclear	No	not applicable	binary	unclear	appropriate(F/M)	unclear	Yes
28	Nannenga	A treatment decision aid may increase patient trust in the diabetes specialist. The Statin Choice randomized trial	Oui	2009	USA	Specialized care	Patient	sex_gender_mentioned	0	0	2	1	0	0	0	0	No	No	Yes	Yes	No	No	No	No	Yes	1	Yes	Yes	No	Woman/Man	No	Woman/Man	No	not applicable	binary	binary	inappropriate(W/M)	appropriate(W/M)	Yes
29	O'Cathain	Use of evidence based leaflets to promote informed choice in maternity care: randomised controlled trial in everyday practice	Non	2002	UK	Primary care	Health_professionals	neither_sg_mentioned	0	0	68	0	0	0	0	0	No	No	Yes	No	No	No	No	No	Yes	0	No	No	No	not applicable	not applicable	not applicable	Yes	Female	not applicable	not applicable	not applicable	not applicable	Unclear
30	Raynes-Greenow	Assisting informed decision making for labour analgesia: a randomised controlled trial of a decision aid for labour analgesia versus a pamphlet	Non	2010	Australia	Specialized care	Patient	neither_sg_mentioned	0	0	100	0	0	0	0	0	No	No	Yes	No	No	No	No	No	Yes	0	No	No	No	not applicable	not applicable	not applicable	Yes	Female	not applicable	not applicable	not applicable	not applicable	Unclear
31	Roter	The impact of patient and physician computer mediated communication skill training on reported communication and patient satisfaction	Non	2012	USA	Primary care	Both	gdr mentioned	2	2	0	0	0	0	0	0	Yes	Yes	No	No	No	No	No	No	No	0	No	Yes	No	unclear	No	Female/Male	No	not applicable	unclear	binary	unclear	inappropriate(F/M)	Yes
32	Schroy	The impact of a novel computer-based decision aid on shared decision making for colorectal cancer screening: a randomized trial	Non	2011	USA	Primary care	Patient	sex_gender_mentioned	1	1	0	0	0	0	0	0	Yes	Yes	No	No	No	No	No	No	No	0	Yes	Yes	No	Female/Male	No	Female/Male	No	not applicable	binary	binary	appropriate(F/M)	inappropriate(F/M)	Yes
33	Shepherd	Three questions that patients can ask to improve the quality of information physicians give about treatment options: a cross-over trial	Oui	2011	Australia	Primary care	Health_professionals	gdr mentioned	6	1	0	0	0	0	0	0	Yes	Yes	No	No	No	No	No	No	No	0	No	Yes	No	unclear	No	Female/Male	No	not applicable	unclear	binary	unclear	inappropriate(F/M)	Yes
34	Stacey	Randomized controlled trial of the effectiveness of an intervention to implement evidence-based patient decision support in a nursing call centre.	Oui	2006	Canada	Primary care	Health_professionals	gdr mentioned	4	1	1	0	0	0	0	0	Yes	Yes	Yes	No	No	No	No	No	Yes	0	No	Yes	No	unclear	No	Female/Male	No	not applicable	unclear	binary	unclear	inappropriate(F/M)	Yes
35	Stiggelbout	The impact of individualized evidence-based decision support on aneurysm patients' decision making, ideals of autonomy, and quality of life	Non	2008	Netherlands	Specialized care	Patient	sex_gender_mentioned	0	1	0	0	0	0	0	0	No	Yes	No	No	No	No	No	No	No	0	Yes	Yes	No	Female/Male	No	Female/Male	No	not applicable	binary	binary	appropriate(F/M)	inappropriate(F/M)	Yes
36	Street	Increasing patient involvement in choosing treatment for early breast cancer	Oui	1995	USA	Specialized care	Patient	neither_sg_mentioned	0	0	6	0	0	0	0	0	No	No	Yes	No	No	No	No	No	Yes	0	No	No	No	not applicable	not applicable	not applicable	Yes	Female	not applicable	not applicable	not applicable	not applicable	Unclear
37	van Peperstraten	The effect of a multifaceted empowerment strategy on decision making about the number of embryos transferred in in vitro fertilisation: randomised controlled trial	Oui	2010	Netherlands	Specialized care	Patient	neither_sg_mentioned	0	1	3	0	4	0	0	0	No	Yes	Yes	No	Yes	No	No	No	Yes	0	No	No	No	not applicable	No	not applicable	No	not applicable	not applicable	not applicable	not applicable	not applicable	Unclear
38	Vodermaier	Contextual factors in shared decision making: a randomised controlled trial in women with a strong suspicion of breast cancer	Non	2009	Germany	Specialized care	Patient	neither_sg_mentioned	0	0	16	0	0	0	0	0	No	No	Yes	No	No	No	No	No	Yes	0	No	No	No	not applicable	No	not applicable	Yes	Female	not applicable	not applicable	not applicable	not applicable	Unclear
39	Wetzels	A consultation leaflet to improve an older patient's involvement in general practice care: a randomized trial	Non	2005	Netherlands	Primary care	Both	gdr mentioned	2	2	0	0	0	0	0	0	Yes	Yes	No	No	No	No	No	No	No	0	No	Yes	No	unclear	No	Female/Male	No	not applicable	unclear	binary	unclear	inappropriate(F/M)	Yes
40	Branda	Shared decision making for patients with type 2 diabetes: a randomized trial in primary care	Non	2013	USA	Primary care	Both	sex_gender_mentioned	0	2	0	0	0	0	0	0	No	Yes	No	No	No	No	No	No	No	0	Yes	Yes	No	Female/Male	No	Female/Male	No	not applicable	binary	binary	appropriate(F/M)	inappropriate(F/M)	Yes
41	Causarano	Pre-consultation educational group intervention to improve shared decision-making for postmastectomy breast reconstruction: a pilot randomized controlled trial	Non	2015	Canada	Specialized care	Patient	neither_sg_mentioned	0	0	6	0	0	0	0	0	No	No	Yes	No	No	No	No	No	Yes	0	No	No	No	not applicable	not applicable	not applicable	Yes	Female	not applicable	not applicable	not applicable	not applicable	Unclear
42	Cooper	Comparative Effectiveness of Standard versus Patient-Centered Collaborative Care Interventions for Depression among African Americans in Primary Care Settings: The BRIDGE Study	Non	2013	USA	Primary care	Both	neither_sg_mentioned	2	0	0	0	0	0	0	0	Yes	No	No	No	No	No	No	No	No	0	No	No	No	not applicable	not applicable	not applicable	No	not applicable	not applicable	not applicable	not applicable	not applicable	Unclear
43	Feng	Physician Communication Regarding Prostate Cancer Screening: Analysis of Unannounced Standardized Patient Visits	Non	2013	USA	Primary care	Both	sex mentioned	0	1	0	8	0	0	0	0	No	Yes	No	Yes	No	No	No	No	No	1	Yes	No	No	unclear	not applicable	unclear	Yes	male	unclear	unclear	unclear	unclear	Unclear
44	Hamann	How to Speak to Your Psychiatrist”: Shared Decision-Making Training for Inpatients With Schizophrenia	Oui	2011	Germany	Specialized care	Patient	neither_sg_mentioned	2	2	1	0	0	0	0	0	Yes	Yes	Yes	No	No	No	No	No	Yes	0	No	No	No	not applicable	not applicable	not applicable	No	not applicable	not applicable	not applicable	not applicable	not applicable	Yes
45	Kennedy	Implementation of self management support for long term conditions in routine primary care settings: cluster randomised controlled trial	Non	2013	UK	Primary care	Health_professionals	sex mentioned	1	1	1	0	0	0	0	0	Yes	Yes	Yes	No	No	No	No	No	Yes	0	Yes	No	No	Woman/Man	not applicable	unclear	No	not applicable	binary	unclear	inappropriate(W/M)	unclear	Yes
46	Koerner	A multicentre clusterrandomized controlled study to evaluate a train-the-trainer programme for implementing internal and external participation in medical rehabilitation	Non	2013	Germany	Specialized care	Health_professionals	sex_gender_mentioned	2	2	0	0	0	0	0	0	Yes	Yes	No	No	No	No	No	No	No	0	Yes	Yes	No	Female/Male	No	Female/Male	No	not applicable	binary	binary	appropriate(F/M)	inappropriate(F/M)	Yes
47	Köpke	Evidence-based patient information programme in early multiple sclerosis: a randomised controlled trial	Non	2014	Germany		Patient	neither_sg_mentioned	1	0	0	0	0	0	0	0	Yes	No	No	No	No	No	No	No	No	0	No	No	No	not applicable	not applicable	not applicable	No	not applicable	not applicable	not applicable	not applicable	not applicable	Unclear
48	Van der krieke	A Web-Based Tool to Support Shared Decision Making for People With a Psychotic Disorder: Randomized Controlled Trial and Process Evaluation	Oui	2013	USA	Primary care	Patient	sex mentioned	2	0	0	0	0	0	0	0	Yes	No	No	No	No	No	No	No	No	0	Yes	No	No	Female/Male	not applicable	unclear	No	not applicable	binary	unclear	appropriate(F/M)	unclear	No
49	LeBlanc	Shared Decision Making for Antidepressants in Primary Care A Cluster Randomized Trial	Oui	2015	USA	Unclear	Both	sex mentioned	2	0	0	0	0	0	0	0	Yes	No	No	No	No	No	No	No	No	0	Yes	No	No	Female/Male	No	unclear	No	not applicable	binary	unclear	appropriate(F/M)	unclear	No
50	Légaré	Impact of DECISION + 2 on patient and physician assessment of shared decision making implementation in the context of antibiotics use for acute respiratory infections	Non	2012	Canada	Specialized care	Patient	neither_sg_mentioned	2	0	4	0	0	0	0	0	Yes	No	Yes	No	No	No	No	No	Yes	0	No	No	No	not applicable	not applicable	not applicable	No	not applicable	not applicable	not applicable	not applicable	not applicable	Yes
51	Maindal	Research: Educational and Psychological Issues Effect of a participant-driven health education programme in primary care for people with hyperglycaemia detected by screening: 3-year results from the Ready to Act randomized controlled trial (nested within the ADDITION-Denmark study)	Non	2014	Denmark	Primary care	Both	sex_gender_mentioned	1	0	2	0	0	0	0	0	Yes	No	Yes	No	No	No	No	No	Yes	0	Yes	Yes	No	Female/Male	No	Female/Male	No	not applicable	binary	binary	appropriate(F/M)	inappropriate(F/M)	Yes
52	Maranda	Response to a Patient Activation Intervention among Spanish-speaking Patients at a Community Health Center in New York City	Non	2014	USA	Unclear	Patient	gdr mentioned	3	2	4	0	0	0	0	0	Yes	Yes	Yes	No	No	No	No	No	Yes	0	No	Yes	No	unclear	No	Woman/Man	No	not applicable	unclear	binary	unclear	appropriate(W/M)	Yes
53	Härter	Shared Decision Making and the Use of Decision Aids	Oui	2015	Germany	Unclear	Both	sex mentioned	2	2	3	0	0	0	0	0	Yes	Yes	Yes	No	No	No	No	No	Yes	0	Yes	No	No	Female/Male	No	unclear	No	not applicable	binary	unclear	appropriate(F/M)	unclear	No
54	Mathers	Clinical effectiveness of a patient decision aid to improve decision quality and glycaemic control in people with diabetes making treatment choices: a cluster randomised controlled trial (PANDAs) in general practice	Non	2012	UK	Primary care	Both	gdr mentioned	0	1	0	0	0	0	0	0	No	Yes	No	No	No	No	No	No	No	0	No	Yes	No	unclear	No	Woman/Man	No	not applicable	unclear	binary	unclear	appropriate(W/M)	Yes
55	Pickett	Consumer Empowerment and Self-Advocacy Outcomes in a Randomized Study of Peer-Led Education	Non	2012	Pays-Bas	Specialized care	Patient	sex mentioned	2	1	0	0	0	0	0	0	Yes	Yes	No	No	No	No	No	No	No	0	Yes	No	No	Female/Male	No	unclear	No	not applicable	binary	unclear	appropriate(F/M)	unclear	No
56	Rise	The short-term effect on alliance and satisfaction of using patient feedback scales in mental health out-patient treatment. A randomised controlled trial	Non	2012	Norway	Specialized care	Both	gdr mentioned	5	0	0	0	0	0	0	0	Yes	No	No	No	No	No	No	No	No	0	No	Yes	No	unclear	No	Female/Male	No	not applicable	unclear	binary	unclear	inappropriate(F/M)	Yes
57	Sheridan	Shared decision making for prostate cancer screening: the results of a combined analysis of two practice-based randomized controlled trials	Non	2012	USA	Primary care	Both	gdr mentioned	0	4	0	96	0	2	0	0	No	Yes	No	Yes	No	Yes	No	No	No	1	No	Yes	No	unclear	No	Female/Male	Yes	male	unclear	binary	unclear	inappropriate(F/M)	Yes
58	Sheridan	The effect of a decision aid intervention on decision making about coronary heart disease risk reduction: secondary analyses of a randomized trial	Non	2014	USA	Specialized care	Patient	neither_sg_mentioned	1	1	0	0	0	0	0	0	Yes	Yes	No	No	No	No	No	No	No	0	No	No	No	not applicable	No	not applicable	No	not applicable	not applicable	not applicable	not applicable	not applicable	Unclear
59	Thomson	A patient decision aid to support shared decision-making on anti-thrombotic treatment of patients with atrial fibrillation: randomised controlled trial	Oui	2007	UK	Primary care	Patient	neither_sg_mentioned	1	0	0	0	0	0	0	0	Yes	No	No	No	No	No	No	No	No	0	No	No	No	not applicable	No	not applicable	No	not applicable	not applicable	not applicable	not applicable	not applicable	Unclear
60	Tinsel	Shared decision-making in antihypertensive therapy: a cluster randomised controlled trial	Oui	2013	Germany	Primary care	Health_professionals	gdr mentioned	0	1	0	0	0	0	0	0	No	Yes	No	No	No	No	No	No	No	0	No	Yes	No	unclear	No	Female/Male	No	not applicable	unclear	binary	unclear	inappropriate(F/M)	Yes
61	van Roosmalen	Randomized Trial of a Shared Decision-Making Intervention Consisting of Trade-Offs and Individualized Treatment Information for BRCA1/2 Mutation Carriers	Non	2004	Netherlands	Specialized care	Patient	neither_sg_mentioned	0	0	88	0	4	0	0	0	No	No	Yes	No	Yes	No	No	No	Yes	0	No	No	No	not applicable	No	not applicable	Yes	Female	not applicable	not applicable	not applicable	not applicable	Unclear
62	Vestala	Can Participation in Documentation Influence Experiences of Involvement in Care Decision-Making?	Non	2013	Sweden	Unclear	Patient	sex_gender_mentioned	1	1	4	3	0	0	0	0	Yes	Yes	Yes	Yes	No	No	No	No	Yes	1	Yes	Yes	No	Woman/Man	No	Woman/Man	No	not applicable	binary	binary	inappropriate(W/M)	appropriate(W/M)	Yes
63	Wilkes	Pairing Physician Education With Patient Activation to Improve Shared Decisions in Prostate Cancer Screening: A Cluster Randomized Controlled Trial	Non	2013	USA	Primary care	Both	sex mentioned	0	7	0	4	0	1	0	0	No	Yes	No	Yes	No	Yes	No	No	No	1	Yes	No	No	unclear	No	unclear	Yes	Female	unclear	unclear	unclear	unclear	Yes
64	Adarkwah	Time-to-event versus ten-year-absolute-risk in cardiovascular risk prevention – does it make a difference? Results from the Optimizing-Risk-Communication (OptRisk) randomized-controlled trial	Non	2016	Germany	Primary care	Patient	gdr mentioned	1	1	2	2	0	0	0	0	Yes	Yes	Yes	Yes	No	No	No	No	Yes	1	No	Yes	No	unclear	No	Woman/Man	No	not applicable	unclear	binary	unclear	appropriate(W/M)	Yes
65	Almario	Impact of National Institutes of Health Gastrointestinal PROMIS® Measures in Clinical Practice: Results of a Multicenter Controlled Trial	Non	2016	USA	Specialized care	Patient	gdr mentioned	1	2	1	0	0	0	0	0	Yes	Yes	Yes	No	No	No	No	No	Yes	0	No	Yes	No	unclear	No	Female/Male	No	not applicable	unclear	binary	unclear	inappropriate(F/M)	Yes
66	Ampe	Advance care planning for nursing home residents with dementia: Influence of ‘we DECide’ on policy and practice	Non	2017	Belgium	Primary care	Health_professionals	neither_sg_mentioned	0	0	0	0	0	0	0	0	No	No	No	No	No	No	No	No	No	0	No	No	No	not applicable	No	not applicable	No	not applicable	not applicable	not applicable	not applicable	not applicable	Yes
67	Barton	Use of Low-Literacy Decision Aid to Enhance Knowledge and Reduce Decisional Conflict Among a Diverse Population of Adults With Rheumatoid Arthritis: Results of a Pilot Study	Non	2016	USA	Specialized care	Patient	sex mentioned	2	1	1	0	0	0	0	0	Yes	Yes	Yes	No	No	No	No	No	Yes	0	Yes	No	No	Female/Male	No	unclear	No	not applicable	binary	unclear	appropriate(F/M)	unclear	Yes
68	Cox	A Family-Centered Rounds Checklist, Family Engagement, and Patient Safety: A Randomized Trial	Non	2017	USA	Specialized care	Health_professionals	sex mentioned	1	1	0	0	0	0	0	0	Yes	Yes	No	No	No	No	No	No	No	0	Yes	No	No	Female/Male	No	unclear	No	not applicable	binary	unclear	appropriate(F/M)	unclear	No
69	Coylewright	PCI Choice Decision Aid for Stable Coronary Artery Disease A Randomized Trial	Non	2016	USA	Specialized care	Both	sex mentioned	1	1	1	0	0	0	0	0	Yes	Yes	Yes	No	No	No	No	No	Yes	0	Yes	No	No	Female/Male	No	unclear	No	not applicable	binary	unclear	appropriate(F/M)	unclear	Yes
70	Davison	Feasibility of Using a Computer-assisted Intervention to Enhance the Way Women With Breast Cancer Communicate With Their Physicians	Non	2002	Canada	Specialized care	Patient	neither_sg_mentioned	0	3	65	0	0	0	0	0	No	Yes	Yes	No	No	No	No	No	Yes	0	No	No	No	not applicable	No	not applicable	Yes	Female	not applicable	not applicable	not applicable	not applicable	Unclear
71	Eggly	Randomized trial of a question prompt list to increase patient active participation during interactions with black patients and their oncologists	Non	2017	USA	Specialized care	Patient	sex mentioned	2	2	0	0	0	0	0	0	Yes	Yes	No	No	No	No	No	No	No	0	Yes	No	No	Female/Male	No	unclear	No	not applicable	binary	unclear	appropriate(F/M)	unclear	Unclear
72	Epstein	Effect of a Patient-Centered Communication Intervention on Oncologist-Patient Communication, Quality of Life, and Health Care Utilization in Advanced Cancer The VOICE Randomized Clinical Trial	Non	2017	USA	Specialized care	Both	sex_gender_mentioned	5	3	1	0	0	0	0	0	Yes	Yes	Yes	No	No	No	No	No	Yes	0	Yes	Yes	No	Female/Male	No	Female/Male	No	not applicable	binary	binary	appropriate(F/M)	inappropriate(F/M)	Yes
73	Fiks	Parent-Reported Outcomes of a Shared Decision-Making Portal in Asthma: A Practice-Based RCT	Non	2015	USA	Primary care	Both	neither_sg_mentioned	0	0	0	0	0	0	0	0	No	No	No	No	No	No	No	No	No	0	No	No	No	not applicable	No	not applicable	No	not applicable	not applicable	not applicable	not applicable	not applicable	Yes
74	Hamann	Training patients with schizophrenia to share decisions with their psychiatrists: a randomized-controlled trial	Non	2017	Germany	Specialized care	Patient	gdr mentioned	1	0	0	0	0	0	0	0	Yes	No	No	No	No	No	No	No	No	0	No	Yes	No	unclear	No	Female/Male	No	not applicable	unclear	binary	unclear	inappropriate(F/M)	Yes
75	Hess	Shared decision making in patients with low risk chest pain: prospective randomized pragmatic trial	Oui	2016	USA	Primary care	Patient	sex_gender_mentioned	0	0	2	0	0	0	0	0	No	No	Yes	No	No	No	No	No	Yes	0	Yes	Yes	No	Woman/Man	No	unclear	No	not applicable	binary	unclear	inappropriate(W/M)	unclear	Yes
76	Jouni	Shared decision-making following disclosure of coronary heart disease genetic risk: results from a randomized clinical trial	Non	2017	USA	Unclear	Patient	sex_gender_mentioned	0	1	0	0	0	0	0	0	No	Yes	No	No	No	No	No	No	No	0	Yes	Yes	No	Female/Male	No	Female/Male	No	not applicable	binary	binary	appropriate(F/M)	inappropriate(F/M)	Yes
77	Korteland	Does the Use of a Decision Aid Improve Decision Making in Prosthetic Heart Valve Selection? A Multicenter Randomized Trial	Non	2017	Netherlands	Specialized care	Patient	sex mentioned	1	1	0	0	0	0	0	0	Yes	Yes	No	No	No	No	No	No	No	0	Yes	No	No	Female/Male	No	unclear	No	not applicable	binary	unclear	appropriate(F/M)	unclear	No
78	Leblanc	Encounter Decision Aid vs. Clinical Decision Support or Usual Care to Support Patient-Centered Treatment Decisions in Osteoporosis: The Osteoporosis Choice Randomized Trial II	Oui	2015	usa	Primary care	Patient	gdr mentioned	1	1	0	0	0	0	0	0	Yes	Yes	No	No	No	No	No	No	No	0	No	Yes	No	unclear	No	Woman/Man	Yes	Female	unclear	binary	unclear	appropriate(W/M)	Yes
79	Maclachlan	Evaluating the effectiveness of patient education and empowerment to improve patient–provider interactions in antiretroviral therapy clinics in Namibia	Non	2016	Namibia	Primary care	Patient	sex_gender_mentioned	1	0	0	0	0	0	0	0	Yes	No	No	No	No	No	No	No	No	0	Yes	Yes	No	Female/Male	No	Female/Male	No	not applicable	binary	binary	appropriate(F/M)	inappropriate(F/M)	Yes
80	Perestelo-Pérez	Effect of the statin choice encounter decision aid in Spanish patients with type 2 diabetes: A randomized trial	Oui	2016	SPAIN	Primary care	Patient	sex mentioned	1	0	0	0	0	0	0	0	Yes	No	No	No	No	No	No	No	No	0	Yes	No	No	Female/Male	No	unclear	No	not applicable	binary	unclear	appropriate(F/M)	unclear	No
81	Sanders	Does training general practitioners result in more shared decision making during consultations?	Oui	2017	Netherlands	Primary care	Health_professionals	gdr mentioned	0	2	0	0	0	0	0	0	No	Yes	No	No	No	No	No	No	No	0	No	Yes	No	unclear	No	Female/Male	No	not applicable	unclear	binary	unclear	inappropriate(F/M)	Yes
82	Schroy	Risk Stratification and Shared Decision Making for Colorectal Cancer Screening: A Randomized Controlled Trial	Oui	2016	USA	Primary care	Patient	sex mentioned	1	1	0	0	0	0	0	0	Yes	Yes	No	No	No	No	No	No	No	0	Yes	No	No	Female/Male	No	unclear	No	not applicable	binary	unclear	appropriate(F/M)	unclear	No
83	Smallwood	A pilot randomized controlled trial of a decision aid with tailored fracture risk tool delivered via a patient portal	Non	2017	USA	Primary care	Patient	neither_sg_mentioned	0	0	1	0	0	0	0	0	No	No	Yes	No	No	No	No	No	Yes	0	No	No	No	not applicable	No	not applicable	Yes	Female	not applicable	not applicable	not applicable	not applicable	Unclear
84	Tai-Seale	Enhancing Shared Decision Making Through Carefully Designed Interventions That Target Patient And Provider Behavior	Oui	2016	USA	Primary care	Both	sex mentioned	1	5	0	0	0	0	0	0	Yes	Yes	No	No	No	No	No	No	No	0	Yes	No	No	Female/Male	No	unclear	No	not applicable	binary	unclear	appropriate(F/M)	unclear	Unclear
85	Tol-geerdink	Does a decision aid for prostate cancer affect different aspects of decisional regret, assessed with new regret scales? A randomized, controlled trial	Oui	2016	Netherlands	Specialized care	Patient	neither_sg_mentioned	0	0	0	0	0	0	0	0	No	No	No	No	No	No	No	No	No	0	No	No	No	not applicable	No	not applicable	Yes	Female	not applicable	not applicable	not applicable	not applicable	Yes
86	Warner	Decision Aid for Cigarette Smokers Scheduled for Elective Surgery	Non	2015	USA	Specialized care	Both	gdr mentioned	1	0	0	0	0	0	0	0	Yes	No	No	No	No	No	No	No	No	0	No	Yes	No	unclear	No	Female/Male	No	not applicable	unclear	binary	unclear	inappropriate(F/M)	Yes
87	Wolderslund	Digital audio recordings improve the outcomes of patient consultations: A randomised cluster trial	Oui	2017	Denmark	Specialized care	Both	sex_gender_mentioned	0	2	1	0	0	0	0	0	No	Yes	Yes	No	No	No	No	No	Yes	0	Yes	Yes	No	Woman/Man	No	Woman/Man	No	not applicable	binary	binary	inappropriate(W/M)	appropriate(W/M)	Yes

## Sheet: Caption
Label	Variables	Modalities	Modalities	Modalities	Modalities
Num
Authors
Title
Efficacy_intervention	Efficacy of implementation intervention
Year_of_Publication	Year of publication
Country	Country where publication was conducted
Level_of_care
Group_spec
Sex_gdr_mentioned
female	number of times "female" is mentioned
male	number of times "male" is mentioned
women	number of times "women" is mentioned
men	number of times "men" is mentioned
woman	number of times "woman" is mentioned
man	number of times "man" is mentioned
girls	number of times "girls" is mentioned
boys	number of times "boys" is mentioned
female_bin	Use of female or not	Yes = female was used	No = female was not used
male_bin	Use of male or not	Yes = male was used	No = male was not used
women_bin	Use of women or not	Yes = women was used	No = women was not used
men_bin	Use of men or not	Yes = men was used	No = men was not used
woman_bin	Use of woman or not	Yes = woman was used	No = woman was not used
man_bin	Use of man or not	Yes = man was used	No = man was not used
girls_bin	Use of girls or not	Yes = girls was used	No = girls was not used
boys_bin	Use of boys or not	Yes = boys was used	No = boys was not used
women_woman_bin	Use of women_woman or not	Yes = women_woman was used	No = women_woman was not used
men_man_bin	Use of men_man or not	Yes = men_man was used	No = men_man was not used
sex	Use of sex or not	Yes = sex was used	No = sex was not used
gender	Use of gender or not	Yes = gender was used	No = gender was not used
Use_intersex	Use of term "intersex" yes or No	Yes = "intersex" was used	No = "Intersex" was not used	not applicable
Categories_used_sex	The categories used to describe the variable "sex"	Female/Male	Woman/Man	unclear	not applicable
Use_gender_diverse	Use of the expression "gender diverse" or any expression meaning a third category	Woman/Man	Male/Female	unclear	not applicable
Categories_used_gender	The categories used to describe the variable "gender"	Female/Male	Woman/Man	unclear	not applicable
Single_sex_study	Single sex study	Yes	No	not applicable
Precise_single_sex_studied
binary_use_Sex	How the variable "sex" was used	Binary	Non-binary	unclear	not applicable
binary_use_gdr	How the variable "gender" was used	Binary	Non-binary	unclear	not applicable
appropriate_cat_used_sex	What are the appropriate categories used to describe sex	Female/Male	woman/Man	unclear	not applicable
appropriate_cat_used_gdr	What are the appropriate categories used to describe gender	female/Male	woman/Man	unclear	not applicable
Interchangeable_use_sex_gender	If sex and gender were used interchangeably	Yes	No	unclear	not applicable
